# Supplementary material for: FDA approvals of specialty drugs, 2000-2024
Source: Health Aff Sch. 2026 Feb 7;4(2):qxag035. doi: 10.1093/haschl/qxag035 (PMC12927497; doi:10.1093/haschl/qxag035)
Supplement: qxag035_Supplementary_Data [file qxag035_supplementary_data.zip]

Archive with 6 entries (6 files):
- Chambers COI.docx
- ClaireBrennanHASdisclosure.docx
- coi_disclosure_Enright.docx
- coi_disclosure_SK.docx
- 2026 01 10 Neumann ICMJE DISCLOSURE FORM.docx
- Appendix 2026 01 09.docx
